# Supplementary material for: Selection and validation of reference genes for normalization of qRT-PCR data to study the cannabinoid pathway genes in industrial hemp
Source: PLoS One. 2021 Dec 20;16(12):e0260660. doi: 10.1371/journal.pone.0260660 (PMC8687539; doi:10.1371/journal.pone.0260660)
Supplement: S1 Table — (XLSX) [file pone.0260660.s005.xlsx]

## Sheet: Sheet1
	Ct values in different dillutions of cDNA
		18S		40S		CHAL		UBE2		EF-1α		F-box		GAD		PCS1		PP2A		SAND		TATA		TIP41		TUB		AAE1		CBDAS
	Dilution of cDNA
	1	24.4939		20.6115		24.8747		24.2932		20.3083		27.813		21.5415		25.4389		27.5971		27.3444		26.5823		25.3236		24.36		20.79		27.0215
	1/10	27.3451		23.0827		27.6975		27.1524		23.4466		31.0068		24.6129		28.2024		30.5057		30.4867		29.5583		28.4235		27.4772		23.9719		29.8808
	1/100	31.2885		26.6835		31.1225		30.3648		27.1252		34.2089		28.0142		31.5355		34.7727		32.8421		32.9412		31.9088		31.0063		27.3483		33.1595
	1/1000	35.0215		30.6104		35.2124		33.8523		30.5303		36.9696		31.7049		35.9012		37.1703		36.6559		35.992		34.7197		33.8231		30.4295		36.2069
											Dillution
			0
			-1
			-2
			-3
