# Supplementary material for: Selection and validation of reference genes for normalization of qRT-PCR data to study the cannabinoid pathway genes in industrial hemp
Source: PLoS One. 2021 Dec 20;16(12):e0260660. doi: 10.1371/journal.pone.0260660 (PMC8687539; doi:10.1371/journal.pone.0260660)
Supplement: S2 Table — (XLSX) [file pone.0260660.s006.xlsx]

## Sheet: Sheet1
			Ct values in reference genes
			18S	40S	CHAL	UBE2	EF-1α	F-box	GAD	PCS1	PP2A	SAND	TATA	TIP41	TUB
			22.6974	24.1549	26.6658	25.8167	21.5435	25.0643	24.7998	32.0793	22.4939	24.0786	27.8908	24.2734	22.523
			23.1161	24.156	25.9586	23.3487	20.9884	24.4761	23.0864	28.8812	23.5091	23.7332	25.0906	24.6853	21.9353
			23.6088	24.3408	25.7581	23.101	21.0269	24.5882	22.8325	28.877	23.8459	23.5019	24.9785	24.1894	21.7262
			23.811	25.1412	28.6915	23.6766	21.4442	25.2123	22.9071	29.7866	24.4071	24.8403	25.95	24.5839	23.1752
			25.1304	26.0718	25.4933	25.7137	21.2206	25.6097	22.7389	31.047	22.7193	24.5132	26.4886	24.5373	22.9317
			22.4869	24.5153	29.41	22.8125	22.2554	29.6113	24.8222	30.0619	22.9412	26.0291	30.3483	23.2947	23.6389
			23.3211	24.376	27.4356	23.8465	21.5833	25.0926	23.4059	29.1916	24.0159	24.6534	26.081	25.1454	22.6275
			23.3494	24.0894	26.4046	23.4236	21.4199	25.7664	23.621	28.8413	24.4181	24.8528	25.4935	24.8998	22.882
			26.3601	26.7012	30.5359	26.1348	25.3235	27.2911	24.9278	30.7862	27.1134	28.4889	27.4872	28.5714	26.0704
			23.0628	23.8878	28.1494	22.9285	21.6465	25.1369	23.3417	28.5753	23.7797	24.5571	25.4788	24.7151	22.3714
			24.0359	24.4954	26.738	24.1708	22.6698	26.2079	24.4578	29.2522	24.82	26.1662	26.2527	25.8455	23.4908
			23.2553	24.3802	26.9363	23.6413	21.4958	25.0431	23.1641	29.5804	24.9961	24.5683	25.7351	25.2098	22.7734
			24.0522	25.1497	27.3416	23.9756	22.3803	25.6921	24.9624	29.6483	24.5677	25.4207	26.2669	25.3881	23.515
			23.0196	24.1876	26.3107	23.1664	21.477	25.1337	23.7951	28.7214	23.7356	24.7001	25.4403	24.625	22.0617
			24.3946	24.2308	28.9949	25.2214	23.1592	26.6146	24.3664	30.024	25.2923	26.227	27.5395	26.37	24.5725
			23.3283	23.5838	22.8141	23.2301	21.1149	25.0235	22.919	28.3635	23.7876	23.5569	25.775	24.5205	22.8594
			22.9514	23.2953	24.4156	23.1934	20.4964	24.6612	22.537	27.7218	23.5886	24.1423	25.0799	24.3665	22.212
			26.7397	26.5335	30.6258	23.8261	24.0724	29.2838	22.5313	29.9174	25.0661	25.7612	26.0989	24.962	23.0194
			23.6415	24.1616	28.3668	23.6622	21.7949	25.4319	22.7404	28.8118	23.8419	25.0151	25.8814	25.1029	22.8079
			23.596	24.153	23.9266	22.9379	21.3166	25.4508	22.3361	28.3159	23.9093	24.9427	25.6673	24.2882	22.5647
			24.3083	24.9288	27.1734	24.112	22.5278	26.1358	24.0987	29.9126	24.7806	25.8237	26.6734	25.9291	23.9383
			28.1205	26.4369	30.9459	27.7528	25.1174	28.7314	27.0148	30.7954	27.8944	30.4297	27.6164	29.1237	25.8351
			26.6095	26.0886	29.4186	27.3009	24.2154	28.0075	26.4347	31.2358	27.0783	29.2086	27.3192	28.1516	25.695
			26.8312	25.1117	27.0107	27.0885	24.1074	27.4209	25.6528	31.1122	26.9341	29.0926	26.8277	27.8208	25.7794
			23.2284	23.6044	24.8292	23.8856	21.1456	25.0536	22.6052	28.942	23.6212	24.1167	25.3254	24.2294	21.9228
			23.1014	24.0463	25.4779	23.622	20.9676	24.7904	22.958	28.9042	24.0308	24.1944	25.264	24.5909	21.6979
			23.441	24.2238	25.2637	23.637	21.2142	25.4424	23.7311	29.1222	24.2205	24.0582	25.6087	24.9096	22.6457
			23.7189	23.7902	27.184	25.0757	22.1195	25.4931	24.3015	29.7191	24.0082	25.1256	26.1092	25.1486	23.1698
			23.1995	23.8985	24.0895	24.8166	21.5728	24.9819	23.5983	28.9757	24.2772	24.6213	25.9372	24.6835	23.3537
			22.5589	21.6942	25.4428	21.8944	18.8702	24.1826	19.4335	27.3739	23.0985	23.9709	24.261	23.0388	21.0419
			22.9963	24.057	23.7144	23.2798	20.9275	24.8606	22.8582	27.8517	23.5655	23.5848	25.3442	24.2252	21.4103
			23.167	23.2978	22.5793	23.4226	20.5664	24.6205	21.7449	27.9734	23.7091	23.7183	25.1256	24.0164	21.5286
			23.6274	25.6293	24.7071	25.3488	22.3983	25.2681	23.6999	29.5113	24.3106	25.0449	26.0719	25.0219	22.6679
			23.4502	24.122	27.3489	25.1002	23.0015	26.4525	24.2004	29.2295	25.0761	26.4254	26.7674	26.6845	24.2216
			23.0154	24.017	23.6306	22.8257	20.8558	24.4246	22.5401	27.4268	23.1616	23.6091	25.421	23.7313	21.8208
			23.3926	23.5697	22.2709	23.3953	21.0967	24.9466	22.7889	27.8763	23.9808	24.3423	25.3462	24.1272	21.6627
