# Supplementary material for: Selection and validation of reference genes for normalization of qRT-PCR data to study the cannabinoid pathway genes in industrial hemp
Source: PLoS One. 2021 Dec 20;16(12):e0260660. doi: 10.1371/journal.pone.0260660 (PMC8687539; doi:10.1371/journal.pone.0260660)
Supplement: S3 Table — (XLSX) [file pone.0260660.s007.xlsx]

## Sheet: Sheet1
	18S	40S	CHAL	UBE2	EF-1α	F-box	GAD	PCS1	PP2A	SAND	TATA	TIP41	TUB
N.C.1	22.6974	24.1549	26.6658	25.8167	21.5435	25.0643	24.7998	32.0793	22.4939	24.0786	27.8908	24.2734	22.523
N.C.2	23.1161	24.156	25.9586	23.3487	20.9884	24.4761	23.0864	28.8812	23.5091	23.7332	25.0906	24.6853	21.9353
N.C.3	23.6088	24.3408	25.7581	23.101	21.0269	24.5882	22.8325	28.877	23.8459	23.5019	24.9785	24.1894	21.7262
Mannitol 1	23.811	25.1412	28.6915	23.6766	21.4442	25.2123	22.9071	29.7866	24.4071	24.8403	25.95	24.5839	23.1752
Mannitol 2	25.1304	26.0718	25.4933	25.7137	21.2206	25.6097	22.7389	31.047	22.7193	24.5132	26.4886	24.5373	22.9317
Mannitol 3	22.4869	24.5153	29.41	22.8125	22.2554	29.6113	24.8222	30.0619	22.9412	26.0291	30.3483	23.2947	23.6389
NaCl1	23.3211	24.376	27.4356	23.8465	21.5833	25.0926	23.4059	29.1916	24.0159	24.6534	26.081	25.1454	22.6275
NaCl2	23.3494	24.0894	26.4046	23.4236	21.4199	25.7664	23.621	28.8413	24.4181	24.8528	25.4935	24.8998	22.882
NaCl3	26.3601	26.7012	30.5359	26.1348	25.3235	27.2911	24.9278	30.7862	27.1134	28.4889	27.4872	28.5714	26.0704
CdCl21	23.0628	23.8878	28.1494	22.9285	21.6465	25.1369	23.3417	28.5753	23.7797	24.5571	25.4788	24.7151	22.3714
CsCl22	24.0359	24.4954	26.738	24.1708	22.6698	26.2079	24.4578	29.2522	24.82	26.1662	26.2527	25.8455	23.4908
CdCl23	23.2553	24.3802	26.9363	23.6413	21.4958	25.0431	23.1641	29.5804	24.9961	24.5683	25.7351	25.2098	22.7734
CuSO4 1	24.0522	25.1497	27.3416	23.9756	22.3803	25.6921	24.9624	29.6483	24.5677	25.4207	26.2669	25.3881	23.515
CuSO42	23.0196	24.1876	26.3107	23.1664	21.477	25.1337	23.7951	28.7214	23.7356	24.7001	25.4403	24.625	22.0617
CuSo43	24.3946	24.2308	28.9949	25.2214	23.1592	26.6146	24.3664	30.024	25.2923	26.227	27.5395	26.37	24.5725
PbNO3 1	23.3283	23.5838	22.8141	23.2301	21.1149	25.0235	22.919	28.3635	23.7876	23.5569	25.775	24.5205	22.8594
PbNO32	22.9514	23.2953	24.4156	23.1934	20.4964	24.6612	22.537	27.7218	23.5886	24.1423	25.0799	24.3665	22.212
PbNO3 3	26.7397	26.5335	30.6258	23.8261	24.0724	29.2838	22.5313	29.9174	25.0661	25.7612	26.0989	24.962	23.0194
ZnSO4 1	23.6415	24.1616	28.3668	23.6622	21.7949	25.4319	22.7404	28.8118	23.8419	25.0151	25.8814	25.1029	22.8079
ZnSO4 2	23.596	24.153	23.9266	22.9379	21.3166	25.4508	22.3361	28.3159	23.9093	24.9427	25.6673	24.2882	22.5647
ZnSO4 3	24.3083	24.9288	27.1734	24.112	22.5278	26.1358	24.0987	29.9126	24.7806	25.8237	26.6734	25.9291	23.9383
UV 1	28.1205	26.4369	30.9459	27.7528	25.1174	28.7314	27.0148	30.7954	27.8944	30.4297	27.6164	29.1237	25.8351
UV 2	26.6095	26.0886	29.4186	27.3009	24.2154	28.0075	26.4347	31.2358	27.0783	29.2086	27.3192	28.1516	25.695
UV 3	26.8312	25.1117	27.0107	27.0885	24.1074	27.4209	25.6528	31.1122	26.9341	29.0926	26.8277	27.8208	25.7794
ABA 1	23.2284	23.6044	24.8292	23.8856	21.1456	25.0536	22.6052	28.942	23.6212	24.1167	25.3254	24.2294	21.9228
ABA 2	23.1014	24.0463	25.4779	23.622	20.9676	24.7904	22.958	28.9042	24.0308	24.1944	25.264	24.5909	21.6979
ABA 3	23.441	24.2238	25.2637	23.637	21.2142	25.4424	23.7311	29.1222	24.2205	24.0582	25.6087	24.9096	22.6457
MeJA 1	23.7189	23.7902	27.184	25.0757	22.1195	25.4931	24.3015	29.7191	24.0082	25.1256	26.1092	25.1486	23.1698
MeJA 2	23.1995	23.8985	24.0895	24.8166	21.5728	24.9819	23.5983	28.9757	24.2772	24.6213	25.9372	24.6835	23.3537
MeJA 3	22.5589	21.6942	25.4428	21.8944	18.8702	24.1826	19.4335	27.3739	23.0985	23.9709	24.261	23.0388	21.0419
GA3 1	22.9963	24.057	23.7144	23.2798	20.9275	24.8606	22.8582	27.8517	23.5655	23.5848	25.3442	24.2252	21.4103
GA3 2	23.167	23.2978	22.5793	23.4226	20.5664	24.6205	21.7449	27.9734	23.7091	23.7183	25.1256	24.0164	21.5286
GA3 3	23.6274	25.6293	24.7071	25.3488	22.3983	25.2681	23.6999	29.5113	24.3106	25.0449	26.0719	25.0219	22.6679
SA1	23.4502	24.122	27.3489	25.1002	23.0015	26.4525	24.2004	29.2295	25.0761	26.4254	26.7674	26.6845	24.2216
SA2	23.0154	24.017	23.6306	22.8257	20.8558	24.4246	22.5401	27.4268	23.1616	23.6091	25.421	23.7313	21.8208
SA3	23.3926	23.5697	22.2709	23.3953	21.0967	24.9466	22.7889	27.8763	23.9808	24.3423	25.3462	24.1272	21.6627

## Sheet: qbase1
* Barcode = M9410212
* Block Type = 384-Well Block
* Calibration Background is expired = No
* Calibration Background performed on = 08-06-2013 15:19:11 EDT
* Calibration FAM is expired = No
* Calibration FAM performed on = 08-06-2013 15:46:03 EDT
* Calibration NED is expired = No
* Calibration NED performed on = 08-07-2013 09:21:51 EDT
* Calibration ROI is expired = No
* Calibration ROI performed on = 08-06-2013 15:10:57 EDT
* Calibration ROX is expired = No
* Calibration ROX performed on = 08-06-2013 15:37:09 EDT
* Calibration SYBR is expired = No
* Calibration SYBR performed on = 08-07-2013 09:30:39 EDT
* Calibration TAMRA is expired = No
* Calibration TAMRA performed on = 08-07-2013 09:39:37 EDT
* Calibration Uniformity is expired = No
* Calibration Uniformity performed on = 08-06-2013 15:27:29 EDT
* Calibration VIC is expired = No
* Calibration VIC performed on = 08-07-2013 09:48:16 EDT
* Chemistry = SYBR_GREEN
* Comment = NA
* Date Created = 01-31-2014 17:25:12 EST
* Experiment File Name = D:\User Folders\Imamura, Yuka\2014-01-31 153722.eds
* Experiment Name = 2014-01-31 153722
* Experiment Run End Time = Not Started
* Experiment Type = Standard Curve
* Instrument Name = 285880393
* Instrument Serial Number = 285880393
* Instrument Type = QuantStudio 12K Flex
* Passive Reference = ROX
* Quantification Cycle Method = Ct
* Signal Smoothing On = true
* Stage/ Cycle where Analysis is performed = Stage 2, Step 2
* User Name = Yuka
[Results]
Well	Well Position	Omit	Sample Name	Target Name	Task	Reporter	sample	CT	Ct Mean	Ct SD	Quantity	Quantity Mean	Quantity SD	Automatic Ct Threshold	Ct Threshold	Automatic Baseline	Baseline Start	Baseline End	Comments	Y-Intercept	R(superscript 2)	Slope	Amp Score	Cq Conf	Tm1	Tm2	Tm3	OFFSCALE	MTP	AMPNC	HIGHSD	THOLDFAIL
1	A1	NTC	N.C-1	18S		SYBR	N.C-1	22.6974
2	A2	NTC	N.C-1	40S		SYBR	N.C-1	24.1549
3	A3	NTC	N.C-1	CHAL		SYBR	N.C-1	26.6658
4	A4	NTC	N.C-1	UBE2		SYBR	N.C-1	25.8167
5	A5	NTC	N.C-1	EF-1alpha		SYBR	N.C-1	21.5435
6	A6	NTC	N.C-1	F-box		SYBR	N.C-1	25.0643
7	A7	NTC	N.C-1	GAD		SYBR	N.C-1	24.7998
8	A8	NTC	N.C-1	PCS1		SYBR	N.C-1	32.0793
9	A9	NTC	N.C-1	PP2A		SYBR	N.C-1	22.4939
10	A10	NTC	N.C-1	SAND		SYBR	N.C-1	24.0786
11	A11	NTC	N.C-1	TATA		SYBR	N.C-1	27.8908
12	A12	NTC	N.C-1	TIP41		SYBR	N.C-1	24.2734
13	A13	NTC	N.C-1	TUB		SYBR	N.C-1	22.523
14	A14	NTC	N.C-2	18S		SYBR	N.C-2	23.1161
15	A15	NTC	N.C-2	40S		SYBR	N.C-2	24.156
16	A16	NTC	N.C-2	CHAL		SYBR	N.C-2	25.9586
17	A17	NTC	N.C-2	UBE2		SYBR	N.C-2	23.3487
18	A18	NTC	N.C-2	EF-1alpha		SYBR	N.C-2	20.9884
19	A19	NTC	N.C-2	F-box		SYBR	N.C-2	24.4761
20	A20	NTC	N.C-2	GAD		SYBR	N.C-2	23.0864
21	A21	NTC	N.C-2	PCS1		SYBR	N.C-2	28.8812
22	A22	NTC	N.C-2	PP2A		SYBR	N.C-2	23.5091
23	A23	NTC	N.C-2	SAND		SYBR	N.C-2	23.7332
24	A24	NTC	N.C-2	TATA		SYBR	N.C-2	25.0906
25	B1	NTC	N.C-2	TIP41		SYBR	N.C-2	24.6853
26	B2	NTC	N.C-2	TUB		SYBR	N.C-2	21.9353
27	B3	NTC	N.C-3	18S		SYBR	N.C-3	23.6088
28	B4	NTC	N.C-3	40S		SYBR	N.C-3	24.3408
29	B5	NTC	N.C-3	CHAL		SYBR	N.C-3	25.7581
30	B6	NTC	N.C-3	UBE2		SYBR	N.C-3	23.101
31	B7	NTC	N.C-3	EF-1alpha		SYBR	N.C-3	21.0269
32	B8	NTC	N.C-3	F-box		SYBR	N.C-3	24.5882
33	B9	NTC	N.C-3	GAD		SYBR	N.C-3	22.8325
34	B10	NTC	N.C-3	PCS1		SYBR	N.C-3	28.877
35	B11	NTC	N.C-3	PP2A		SYBR	N.C-3	23.8459
36	B12	NTC	N.C-3	SAND		SYBR	N.C-3	23.5019
37	B13	NTC	N.C-3	TATA		SYBR	N.C-3	24.9785
38	B14	NTC	N.C-3	TIP41		SYBR	N.C-3	24.1894
39	B15	NTC	N.C-3	TUB		SYBR	N.C-3	21.7262
40	B16	UNKN	Mannitol-1	18S		SYBR	Mannitol-1	23.811
41	B17	UNKN	Mannitol-1	40S		SYBR	Mannitol-1	25.1412
42	B18	UNKN	Mannitol-1	CHAL		SYBR	Mannitol-1	28.6915
43	B19	UNKN	Mannitol-1	UBE2		SYBR	Mannitol-1	23.6766
44	B20	UNKN	Mannitol-1	EF-1alpha		SYBR	Mannitol-1	21.4442
45	B21	UNKN	Mannitol-1	F-box		SYBR	Mannitol-1	25.2123
46	B22	UNKN	Mannitol-1	GAD		SYBR	Mannitol-1	22.9071
47	B23	UNKN	Mannitol-1	PCS1		SYBR	Mannitol-1	29.7866
48	B24	UNKN	Mannitol-1	PP2A		SYBR	Mannitol-1	24.4071
49	C1	UNKN	Mannitol-1	SAND		SYBR	Mannitol-1	24.8403
50	C2	UNKN	Mannitol-1	TATA		SYBR	Mannitol-1	25.95
51	C3	UNKN	Mannitol-1	TIP41		SYBR	Mannitol-1	24.5839
52	C4	UNKN	Mannitol-1	TUB		SYBR	Mannitol-1	23.1752
53	C5	UNKN	Mannitol-2	18S		SYBR	Mannitol-2	25.1304
54	C6	UNKN	Mannitol-2	40S		SYBR	Mannitol-2	26.0718
55	C7	UNKN	Mannitol-2	CHAL		SYBR	Mannitol-2	25.4933
56	C8	UNKN	Mannitol-2	UBE2		SYBR	Mannitol-2	25.7137
57	C9	UNKN	Mannitol-2	EF-1alpha		SYBR	Mannitol-2	21.2206
58	C10	UNKN	Mannitol-2	F-box		SYBR	Mannitol-2	25.6097
59	C11	UNKN	Mannitol-2	GAD		SYBR	Mannitol-2	22.7389
60	C12	UNKN	Mannitol-2	PCS1		SYBR	Mannitol-2	31.047
61	C13	UNKN	Mannitol-2	PP2A		SYBR	Mannitol-2	22.7193
62	C14	UNKN	Mannitol-2	SAND		SYBR	Mannitol-2	24.5132
63	C15	UNKN	Mannitol-2	TATA		SYBR	Mannitol-2	26.4886
64	C16	UNKN	Mannitol-2	TIP41		SYBR	Mannitol-2	24.5373
65	C17	UNKN	Mannitol-2	TUB		SYBR	Mannitol-2	22.9317
66	C18	UNKN	Mannitol-3	18S		SYBR	Mannitol-3	22.4869
67	C19	UNKN	Mannitol-3	40S		SYBR	Mannitol-3	24.5153
68	C20	UNKN	Mannitol-3	CHAL		SYBR	Mannitol-3	29.41
69	C21	UNKN	Mannitol-3	UBE2		SYBR	Mannitol-3	22.8125
70	C22	UNKN	Mannitol-3	EF-1alpha		SYBR	Mannitol-3	22.2554
71	C23	UNKN	Mannitol-3	F-box		SYBR	Mannitol-3	29.6113
72	C24	UNKN	Mannitol-3	GAD		SYBR	Mannitol-3	24.8222
73	D1	UNKN	Mannitol-3	PCS1		SYBR	Mannitol-3	30.0619
74	D2	UNKN	Mannitol-3	PP2A		SYBR	Mannitol-3	22.9412
75	D3	UNKN	Mannitol-3	SAND		SYBR	Mannitol-3	26.0291
76	D4	UNKN	Mannitol-3	TATA		SYBR	Mannitol-3	30.3483
77	D5	UNKN	Mannitol-3	TIP41		SYBR	Mannitol-3	23.2947
78	D6	UNKN	Mannitol-3	TUB		SYBR	Mannitol-3	23.6389
79	D7	UNKN	NaCl-1	18S		SYBR	NaCl-1	23.3211
80	D8	UNKN	NaCl-1	40S		SYBR	NaCl-1	24.376
81	D9	UNKN	NaCl-1	CHAL		SYBR	NaCl-1	27.4356
82	D10	UNKN	NaCl-1	UBE2		SYBR	NaCl-1	23.8465
83	D11	UNKN	NaCl-1	EF-1alpha		SYBR	NaCl-1	21.5833
84	D12	UNKN	NaCl-1	F-box		SYBR	NaCl-1	25.0926
85	D13	UNKN	NaCl-1	GAD		SYBR	NaCl-1	23.4059
86	D14	UNKN	NaCl-1	PCS1		SYBR	NaCl-1	29.1916
87	D15	UNKN	NaCl-1	PP2A		SYBR	NaCl-1	24.0159
88	D16	UNKN	NaCl-1	SAND		SYBR	NaCl-1	24.6534
89	D17	UNKN	NaCl-1	TATA		SYBR	NaCl-1	26.081
90	D18	UNKN	NaCl-1	TIP41		SYBR	NaCl-1	25.1454
91	D19	UNKN	NaCl-1	TUB		SYBR	NaCl-1	22.6275
92	D20	UNKN	NaCl-2	18S		SYBR	NaCl-2	23.3494
93	D21	UNKN	NaCl-2	40S		SYBR	NaCl-2	24.0894
94	D22	UNKN	NaCl-2	CHAL		SYBR	NaCl-2	26.4046
95	D23	UNKN	NaCl-2	UBE2		SYBR	NaCl-2	23.4236
96	D24	UNKN	NaCl-2	EF-1alpha		SYBR	NaCl-2	21.4199
97	E1	UNKN	NaCl-2	F-box		SYBR	NaCl-2	25.7664
98	E2	UNKN	NaCl-2	GAD		SYBR	NaCl-2	23.621
99	E3	UNKN	NaCl-2	PCS1		SYBR	NaCl-2	28.8413
100	E4	UNKN	NaCl-2	PP2A		SYBR	NaCl-2	24.4181
101	E5	UNKN	NaCl-2	SAND		SYBR	NaCl-2	24.8528
102	E6	UNKN	NaCl-2	TATA		SYBR	NaCl-2	25.4935
103	E7	UNKN	NaCl-2	TIP41		SYBR	NaCl-2	24.8998
104	E8	UNKN	NaCl-2	TUB		SYBR	NaCl-2	22.882
105	E9	UNKN	NaCl-3	18S		SYBR	NaCl-3	26.3601
106	E10	UNKN	NaCl-3	40S		SYBR	NaCl-3	26.7012
107	E11	UNKN	NaCl-3	CHAL		SYBR	NaCl-3	30.5359
108	E12	UNKN	NaCl-3	UBE2		SYBR	NaCl-3	26.1348
109	E13	UNKN	NaCl-3	EF-1alpha		SYBR	NaCl-3	25.3235
110	E14	UNKN	NaCl-3	F-box		SYBR	NaCl-3	27.2911
111	E15	UNKN	NaCl-3	GAD		SYBR	NaCl-3	24.9278
112	E16	UNKN	NaCl-3	PCS1		SYBR	NaCl-3	30.7862
113	E17	UNKN	NaCl-3	PP2A		SYBR	NaCl-3	27.1134
114	E18	UNKN	NaCl-3	SAND		SYBR	NaCl-3	28.4889
115	E19	UNKN	NaCl-3	TATA		SYBR	NaCl-3	27.4872
116	E20	UNKN	NaCl-3	TIP41		SYBR	NaCl-3	28.5714
117	E21	UNKN	NaCl-3	TUB		SYBR	NaCl-3	26.0704
118	E22	UNKN	CdCl2-1	18S		SYBR	CdCl2-1	23.0628
119	E23	UNKN	CdCl2-1	40S		SYBR	CdCl2-1	23.8878
120	E24	UNKN	CdCl2-1	CHAL		SYBR	CdCl2-1	28.1494
121	F1	UNKN	CdCl2-1	UBE2		SYBR	CdCl2-1	22.9285
122	F2	UNKN	CdCl2-1	EF-1alpha		SYBR	CdCl2-1	21.6465
123	F3	UNKN	CdCl2-1	F-box		SYBR	CdCl2-1	25.1369
124	F4	UNKN	CdCl2-1	GAD		SYBR	CdCl2-1	23.3417
125	F5	UNKN	CdCl2-1	PCS1		SYBR	CdCl2-1	28.5753
126	F6	UNKN	CdCl2-1	PP2A		SYBR	CdCl2-1	23.7797
127	F7	UNKN	CdCl2-1	SAND		SYBR	CdCl2-1	24.5571
128	F8	UNKN	CdCl2-1	TATA		SYBR	CdCl2-1	25.4788
129	F9	UNKN	CdCl2-1	TIP41		SYBR	CdCl2-1	24.7151
130	F10	UNKN	CdCl2-1	TUB		SYBR	CdCl2-1	22.3714
131	F11	UNKN	CdCl2-2	18S		SYBR	CdCl2-2	24.0359
132	F12	UNKN	CdCl2-2	40S		SYBR	CdCl2-2	24.4954
133	F13	UNKN	CdCl2-2	CHAL		SYBR	CdCl2-2	26.738
134	F14	UNKN	CdCl2-2	UBE2		SYBR	CdCl2-2	24.1708
135	F15	UNKN	CdCl2-2	EF-1alpha		SYBR	CdCl2-2	22.6698
136	F16	UNKN	CdCl2-2	F-box		SYBR	CdCl2-2	26.2079
137	F17	UNKN	CdCl2-2	GAD		SYBR	CdCl2-2	24.4578
138	F18	UNKN	CdCl2-2	PCS1		SYBR	CdCl2-2	29.2522
139	F19	UNKN	CdCl2-2	PP2A		SYBR	CdCl2-2	24.82
140	F20	UNKN	CdCl2-2	SAND		SYBR	CdCl2-2	26.1662
141	F21	UNKN	CdCl2-2	TATA		SYBR	CdCl2-2	26.2527
142	F22	UNKN	CdCl2-2	TIP41		SYBR	CdCl2-2	25.8455
143	F23	UNKN	CdCl2-2	TUB		SYBR	CdCl2-2	23.4908
144	F24	UNKN	CdCl2-3	18S		SYBR	CdCl2-3	23.2553
145	G1	UNKN	CdCl2-3	40S		SYBR	CdCl2-3	24.3802
146	G2	UNKN	CdCl2-3	CHAL		SYBR	CdCl2-3	26.9363
147	G3	UNKN	CdCl2-3	UBE2		SYBR	CdCl2-3	23.6413
148	G4	UNKN	CdCl2-3	EF-1alpha		SYBR	CdCl2-3	21.4958
149	G5	UNKN	CdCl2-3	F-box		SYBR	CdCl2-3	25.0431
150	G6	UNKN	CdCl2-3	GAD		SYBR	CdCl2-3	23.1641
151	G7	UNKN	CdCl2-3	PCS1		SYBR	CdCl2-3	29.5804
152	G8	UNKN	CdCl2-3	PP2A		SYBR	CdCl2-3	24.9961
153	G9	UNKN	CdCl2-3	SAND		SYBR	CdCl2-3	24.5683
154	G10	UNKN	CdCl2-3	TATA		SYBR	CdCl2-3	25.7351
155	G11	UNKN	CdCl2-3	TIP41		SYBR	CdCl2-3	25.2098
156	G12	UNKN	CdCl2-3	TUB		SYBR	CdCl2-3	22.7734
157	G13	UNKN	CuSO4-1	18S		SYBR	CuSO4-1	24.0522
158	G14	UNKN	CuSO4-1	40S		SYBR	CuSO4-1	25.1497
159	G15	UNKN	CuSO4-1	CHAL		SYBR	CuSO4-1	27.3416
160	G16	UNKN	CuSO4-1	UBE2		SYBR	CuSO4-1	23.9756
161	G17	UNKN	CuSO4-1	EF-1alpha		SYBR	CuSO4-1	22.3803
162	G18	UNKN	CuSO4-1	F-box		SYBR	CuSO4-1	25.6921
163	G19	UNKN	CuSO4-1	GAD		SYBR	CuSO4-1	24.9624
164	G20	UNKN	CuSO4-1	PCS1		SYBR	CuSO4-1	29.6483
165	G21	UNKN	CuSO4-1	PP2A		SYBR	CuSO4-1	24.5677
166	G22	UNKN	CuSO4-1	SAND		SYBR	CuSO4-1	25.4207
167	G23	UNKN	CuSO4-1	TATA		SYBR	CuSO4-1	26.2669
168	G24	UNKN	CuSO4-1	TIP41		SYBR	CuSO4-1	25.3881
169	H1	UNKN	CuSO4-1	TUB		SYBR	CuSO4-1	23.515
170	H2	UNKN	CuSO4-2	18S		SYBR	CuSO4-2	23.0196
171	H3	UNKN	CuSO4-2	40S		SYBR	CuSO4-2	24.1876
172	H4	UNKN	CuSO4-2	CHAL		SYBR	CuSO4-2	26.3107
173	H5	UNKN	CuSO4-2	UBE2		SYBR	CuSO4-2	23.1664
174	H6	UNKN	CuSO4-2	EF-1alpha		SYBR	CuSO4-2	21.477
175	H7	UNKN	CuSO4-2	F-box		SYBR	CuSO4-2	25.1337
176	H8	UNKN	CuSO4-2	GAD		SYBR	CuSO4-2	23.7951
177	H9	UNKN	CuSO4-2	PCS1		SYBR	CuSO4-2	28.7214
178	H10	UNKN	CuSO4-2	PP2A		SYBR	CuSO4-2	23.7356
179	H11	UNKN	CuSO4-2	SAND		SYBR	CuSO4-2	24.7001
180	H12	UNKN	CuSO4-2	TATA		SYBR	CuSO4-2	25.4403
181	H13	UNKN	CuSO4-2	TIP41		SYBR	CuSO4-2	24.625
182	H14	UNKN	CuSO4-2	TUB		SYBR	CuSO4-2	22.0617
183	H15	UNKN	CuSO4-3	18S		SYBR	CuSO4-3	24.3946
184	H16	UNKN	CuSO4-3	40S		SYBR	CuSO4-3	24.2308
185	H17	UNKN	CuSO4-3	CHAL		SYBR	CuSO4-3	28.9949
186	H18	UNKN	CuSO4-3	UBE2		SYBR	CuSO4-3	25.2214
187	H19	UNKN	CuSO4-3	EF-1alpha		SYBR	CuSO4-3	23.1592
188	H20	UNKN	CuSO4-3	F-box		SYBR	CuSO4-3	26.6146
189	H21	UNKN	CuSO4-3	GAD		SYBR	CuSO4-3	24.3664
190	H22	UNKN	CuSO4-3	PCS1		SYBR	CuSO4-3	30.024
191	H23	UNKN	CuSO4-3	PP2A		SYBR	CuSO4-3	25.2923
192	H24	UNKN	CuSO4-3	SAND		SYBR	CuSO4-3	26.227
193	I1	UNKN	CuSO4-3	TATA		SYBR	CuSO4-3	27.5395
194	I2	UNKN	CuSO4-3	TIP41		SYBR	CuSO4-3	26.37
195	I3	UNKN	CuSO4-3	TUB		SYBR	CuSO4-3	24.5725
196	I4	UNKN	PbNO3-1	18S		SYBR	PbNO3-1	23.3283
197	I5	UNKN	PbNO3-1	40S		SYBR	PbNO3-1	23.5838
198	I6	UNKN	PbNO3-1	CHAL		SYBR	PbNO3-1	22.8141
199	I7	UNKN	PbNO3-1	UBE2		SYBR	PbNO3-1	23.2301
200	I8	UNKN	PbNO3-1	EF-1alpha		SYBR	PbNO3-1	21.1149
201	I9	UNKN	PbNO3-1	F-box		SYBR	PbNO3-1	25.0235
202	I10	UNKN	PbNO3-1	GAD		SYBR	PbNO3-1	22.919
203	I11	UNKN	PbNO3-1	PCS1		SYBR	PbNO3-1	28.3635
204	I12	UNKN	PbNO3-1	PP2A		SYBR	PbNO3-1	23.7876
205	I13	UNKN	PbNO3-1	SAND		SYBR	PbNO3-1	23.5569
206	I14	UNKN	PbNO3-1	TATA		SYBR	PbNO3-1	25.775
207	I15	UNKN	PbNO3-1	TIP41		SYBR	PbNO3-1	24.5205
208	I16	UNKN	PbNO3-1	TUB		SYBR	PbNO3-1	22.8594
209	I17	UNKN	PbNO3-2	18S		SYBR	PbNO3-2	22.9514
210	I18	UNKN	PbNO3-2	40S		SYBR	PbNO3-2	23.2953
211	I19	UNKN	PbNO3-2	CHAL		SYBR	PbNO3-2	24.4156
212	I20	UNKN	PbNO3-2	UBE2		SYBR	PbNO3-2	23.1934
213	I21	UNKN	PbNO3-2	EF-1alpha		SYBR	PbNO3-2	20.4964
214	I22	UNKN	PbNO3-2	F-box		SYBR	PbNO3-2	24.6612
215	I23	UNKN	PbNO3-2	GAD		SYBR	PbNO3-2	22.537
216	I24	UNKN	PbNO3-2	PCS1		SYBR	PbNO3-2	27.7218
217	J1	UNKN	PbNO3-2	PP2A		SYBR	PbNO3-2	23.5886
218	J2	UNKN	PbNO3-2	SAND		SYBR	PbNO3-2	24.1423
219	J3	UNKN	PbNO3-2	TATA		SYBR	PbNO3-2	25.0799
220	J4	UNKN	PbNO3-2	TIP41		SYBR	PbNO3-2	24.3665
221	J5	UNKN	PbNO3-2	TUB		SYBR	PbNO3-2	22.212
222	J6	UNKN	PbNO3-3	18S		SYBR	PbNO3-3	26.7397
223	J7	UNKN	PbNO3-3	40S		SYBR	PbNO3-3	26.5335
224	J8	UNKN	PbNO3-3	CHAL		SYBR	PbNO3-3	30.6258
225	J9	UNKN	PbNO3-3	UBE2		SYBR	PbNO3-3	23.8261
226	J10	UNKN	PbNO3-3	EF-1alpha		SYBR	PbNO3-3	24.0724
227	J11	UNKN	PbNO3-3	F-box		SYBR	PbNO3-3	29.2838
228	J12	UNKN	PbNO3-3	GAD		SYBR	PbNO3-3	22.5313
229	J13	UNKN	PbNO3-3	PCS1		SYBR	PbNO3-3	29.9174
230	J14	UNKN	PbNO3-3	PP2A		SYBR	PbNO3-3	25.0661
231	J15	UNKN	PbNO3-3	SAND		SYBR	PbNO3-3	25.7612
232	J16	UNKN	PbNO3-3	TATA		SYBR	PbNO3-3	26.0989
233	J17	UNKN	PbNO3-3	TIP41		SYBR	PbNO3-3	24.962
234	J18	UNKN	PbNO3-3	TUB		SYBR	PbNO3-3	23.0194
235	J19	UNKN	ZnSO4-1	18S		SYBR	ZnSO4-1	23.6415
236	J20	UNKN	ZnSO4-1	40S		SYBR	ZnSO4-1	24.1616
237	J21	UNKN	ZnSO4-1	CHAL		SYBR	ZnSO4-1	28.3668
238	J22	UNKN	ZnSO4-1	UBE2		SYBR	ZnSO4-1	23.6622
239	J23	UNKN	ZnSO4-1	EF-1alpha		SYBR	ZnSO4-1	21.7949
240	J24	UNKN	ZnSO4-1	F-box		SYBR	ZnSO4-1	25.4319
241	K1	UNKN	ZnSO4-1	GAD		SYBR	ZnSO4-1	22.7404
242	K2	UNKN	ZnSO4-1	PCS1		SYBR	ZnSO4-1	28.8118
243	K3	UNKN	ZnSO4-1	PP2A		SYBR	ZnSO4-1	23.8419
244	K4	UNKN	ZnSO4-1	SAND		SYBR	ZnSO4-1	25.0151
245	K5	UNKN	ZnSO4-1	TATA		SYBR	ZnSO4-1	25.8814
246	K6	UNKN	ZnSO4-1	TIP41		SYBR	ZnSO4-1	25.1029
247	K7	UNKN	ZnSO4-1	TUB		SYBR	ZnSO4-1	22.8079
248	K8	UNKN	ZnSO4-2	18S		SYBR	ZnSO4-2	23.596
249	K9	UNKN	ZnSO4-2	40S		SYBR	ZnSO4-2	24.153
250	K10	UNKN	ZnSO4-2	CHAL		SYBR	ZnSO4-2	23.9266
251	K11	UNKN	ZnSO4-2	UBE2		SYBR	ZnSO4-2	22.9379
252	K12	UNKN	ZnSO4-2	EF-1alpha		SYBR	ZnSO4-2	21.3166
253	K13	UNKN	ZnSO4-2	F-box		SYBR	ZnSO4-2	25.4508
254	K14	UNKN	ZnSO4-2	GAD		SYBR	ZnSO4-2	22.3361
255	K15	UNKN	ZnSO4-2	PCS1		SYBR	ZnSO4-2	28.3159
256	K16	UNKN	ZnSO4-2	PP2A		SYBR	ZnSO4-2	23.9093
257	K17	UNKN	ZnSO4-2	SAND		SYBR	ZnSO4-2	24.9427
258	K18	UNKN	ZnSO4-2	TATA		SYBR	ZnSO4-2	25.6673
259	K19	UNKN	ZnSO4-2	TIP41		SYBR	ZnSO4-2	24.2882
260	K20	UNKN	ZnSO4-2	TUB		SYBR	ZnSO4-2	22.5647
261	K21	UNKN	ZnSO4-3	18S		SYBR	ZnSO4-3	24.3083
262	K22	UNKN	ZnSO4-3	40S		SYBR	ZnSO4-3	24.9288
263	K23	UNKN	ZnSO4-3	CHAL		SYBR	ZnSO4-3	27.1734
264	K24	UNKN	ZnSO4-3	UBE2		SYBR	ZnSO4-3	24.112
265	L1	UNKN	ZnSO4-3	EF-1alpha		SYBR	ZnSO4-3	22.5278
266	L2	UNKN	ZnSO4-3	F-box		SYBR	ZnSO4-3	26.1358
267	L3	UNKN	ZnSO4-3	GAD		SYBR	ZnSO4-3	24.0987
268	L4	UNKN	ZnSO4-3	PCS1		SYBR	ZnSO4-3	29.9126
269	L5	UNKN	ZnSO4-3	PP2A		SYBR	ZnSO4-3	24.7806
270	L6	UNKN	ZnSO4-3	SAND		SYBR	ZnSO4-3	25.8237
271	L7	UNKN	ZnSO4-3	TATA		SYBR	ZnSO4-3	26.6734
272	L8	UNKN	ZnSO4-3	TIP41		SYBR	ZnSO4-3	25.9291
273	L9	UNKN	ZnSO4-3	TUB		SYBR	ZnSO4-3	23.9383
274	L10	UNKN	UV-1	18S		SYBR	UV-1	28.1205
275	L11	UNKN	UV-1	40S		SYBR	UV-1	26.4369
276	L12	UNKN	UV-1	CHAL		SYBR	UV-1	30.9459
277	L13	UNKN	UV-1	UBE2		SYBR	UV-1	27.7528
278	L14	UNKN	UV-1	EF-1alpha		SYBR	UV-1	25.1174
279	L15	UNKN	UV-1	F-box		SYBR	UV-1	28.7314
280	L16	UNKN	UV-1	GAD		SYBR	UV-1	27.0148
281	L17	UNKN	UV-1	PCS1		SYBR	UV-1	30.7954
282	L18	UNKN	UV-1	PP2A		SYBR	UV-1	27.8944
283	L19	UNKN	UV-1	SAND		SYBR	UV-1	30.4297
284	L20	UNKN	UV-1	TATA		SYBR	UV-1	27.6164
285	L21	UNKN	UV-1	TIP41		SYBR	UV-1	29.1237
286	L22	UNKN	UV-1	TUB		SYBR	UV-1	25.8351
287	L23	UNKN	UV-2	18S		SYBR	UV-2	26.6095
288	L24	UNKN	UV-2	40S		SYBR	UV-2	26.0886
289	M1	UNKN	UV-2	CHAL		SYBR	UV-2	29.4186
290	M2	UNKN	UV-2	UBE2		SYBR	UV-2	27.3009
291	M3	UNKN	UV-2	EF-1alpha		SYBR	UV-2	24.2154
292	M4	UNKN	UV-2	F-box		SYBR	UV-2	28.0075
293	M5	UNKN	UV-2	GAD		SYBR	UV-2	26.4347
294	M6	UNKN	UV-2	PCS1		SYBR	UV-2	31.2358
295	M7	UNKN	UV-2	PP2A		SYBR	UV-2	27.0783
296	M8	UNKN	UV-2	SAND		SYBR	UV-2	29.2086
297	M9	UNKN	UV-2	TATA		SYBR	UV-2	27.3192
298	M10	UNKN	UV-2	TIP41		SYBR	UV-2	28.1516
299	M11	UNKN	UV-2	TUB		SYBR	UV-2	25.695
300	M12	UNKN	UV-3	18S		SYBR	UV-3	26.8312
301	M13	UNKN	UV-3	40S		SYBR	UV-3	25.1117
302	M14	UNKN	UV-3	CHAL		SYBR	UV-3	27.0107
303	M15	UNKN	UV-3	UBE2		SYBR	UV-3	27.0885
304	M16	UNKN	UV-3	EF-1alpha		SYBR	UV-3	24.1074
305	M17	UNKN	UV-3	F-box		SYBR	UV-3	27.4209
306	M18	UNKN	UV-3	GAD		SYBR	UV-3	25.6528
307	M19	UNKN	UV-3	PCS1		SYBR	UV-3	31.1122
308	M20	UNKN	UV-3	PP2A		SYBR	UV-3	26.9341
309	M21	UNKN	UV-3	SAND		SYBR	UV-3	29.0926
310	M22	UNKN	UV-3	TATA		SYBR	UV-3	26.8277
311	M23	UNKN	UV-3	TIP41		SYBR	UV-3	27.8208
312	M24	UNKN	UV-3	TUB		SYBR	UV-3	25.7794

## Sheet: qbase2
* Barcode = M9410212
* Block Type = 384-Well Block
* Calibration Background is expired = No
* Calibration Background performed on = 08-06-2013 15:19:11 EDT
* Calibration FAM is expired = No
* Calibration FAM performed on = 08-06-2013 15:46:03 EDT
* Calibration NED is expired = No
* Calibration NED performed on = 08-07-2013 09:21:51 EDT
* Calibration ROI is expired = No
* Calibration ROI performed on = 08-06-2013 15:10:57 EDT
* Calibration ROX is expired = No
* Calibration ROX performed on = 08-06-2013 15:37:09 EDT
* Calibration SYBR is expired = No
* Calibration SYBR performed on = 08-07-2013 09:30:39 EDT
* Calibration TAMRA is expired = No
* Calibration TAMRA performed on = 08-07-2013 09:39:37 EDT
* Calibration Uniformity is expired = No
* Calibration Uniformity performed on = 08-06-2013 15:27:29 EDT
* Calibration VIC is expired = No
* Calibration VIC performed on = 08-07-2013 09:48:16 EDT
* Chemistry = SYBR_GREEN
* Comment = NA
* Date Created = 01-31-2014 17:25:12 EST
* Experiment File Name = D:\User Folders\Imamura, Yuka\2014-01-31 153722.eds
* Experiment Name = 2014-01-31 153722
* Experiment Run End Time = Not Started
* Experiment Type = Standard Curve
* Instrument Name = 285880393
* Instrument Serial Number = 285880393
* Instrument Type = QuantStudio 12K Flex
* Passive Reference = ROX
* Quantification Cycle Method = Ct
* Signal Smoothing On = true
* Stage/ Cycle where Analysis is performed = Stage 2, Step 2
* User Name = Yuka
[Results]
Well	Well Position	Omit	Sample Name	Target Name	Task	Reporter	sample	CT	Ct Mean	Ct SD	Quantity	Quantity Mean	Quantity SD	Automatic Ct Threshold	Ct Threshold	Automatic Baseline	Baseline Start	Baseline End	Comments	Y-Intercept	R(superscript 2)	Slope	Amp Score	Cq Conf	Tm1	Tm2	Tm3	OFFSCALE	MTP	AMPNC	HIGHSD	THOLDFAIL
1	A1	NTC	N.C-1	18S		SYBR	N.C-1	22.6974
2	A2	NTC	N.C-1	40S		SYBR	N.C-1	24.1549
3	A3	NTC	N.C-1	CHAL		SYBR	N.C-1	26.6658
4	A4	NTC	N.C-1	UBE2		SYBR	N.C-1	25.8167
5	A5	NTC	N.C-1	EF-1alpha		SYBR	N.C-1	21.5435
6	A6	NTC	N.C-1	F-box		SYBR	N.C-1	25.0643
7	A7	NTC	N.C-1	GAD		SYBR	N.C-1	24.7998
8	A8	NTC	N.C-1	PCS1		SYBR	N.C-1	32.0793
9	A9	NTC	N.C-1	PP2A		SYBR	N.C-1	22.4939
10	A10	NTC	N.C-1	SAND		SYBR	N.C-1	24.0786
11	A11	NTC	N.C-1	TATA		SYBR	N.C-1	27.8908
12	A12	NTC	N.C-1	TIP41		SYBR	N.C-1	24.2734
13	A13	NTC	N.C-1	TUB		SYBR	N.C-1	22.523
14	A14	NTC	N.C-2	18S		SYBR	N.C-2	23.1161
15	A15	NTC	N.C-2	40S		SYBR	N.C-2	24.156
16	A16	NTC	N.C-2	CHAL		SYBR	N.C-2	25.9586
17	A17	NTC	N.C-2	UBE2		SYBR	N.C-2	23.3487
18	A18	NTC	N.C-2	EF-1alpha		SYBR	N.C-2	20.9884
19	A19	NTC	N.C-2	F-box		SYBR	N.C-2	24.4761
20	A20	NTC	N.C-2	GAD		SYBR	N.C-2	23.0864
21	A21	NTC	N.C-2	PCS1		SYBR	N.C-2	28.8812
22	A22	NTC	N.C-2	PP2A		SYBR	N.C-2	23.5091
23	A23	NTC	N.C-2	SAND		SYBR	N.C-2	23.7332
24	A24	NTC	N.C-2	TATA		SYBR	N.C-2	25.0906
25	B1	NTC	N.C-2	TIP41		SYBR	N.C-2	24.6853
26	B2	NTC	N.C-2	TUB		SYBR	N.C-2	21.9353
27	B3	NTC	N.C-3	18S		SYBR	N.C-3	23.6088
28	B4	NTC	N.C-3	40S		SYBR	N.C-3	24.3408
29	B5	NTC	N.C-3	CHAL		SYBR	N.C-3	25.7581
30	B6	NTC	N.C-3	UBE2		SYBR	N.C-3	23.101
31	B7	NTC	N.C-3	EF-1alpha		SYBR	N.C-3	21.0269
32	B8	NTC	N.C-3	F-box		SYBR	N.C-3	24.5882
33	B9	NTC	N.C-3	GAD		SYBR	N.C-3	22.8325
34	B10	NTC	N.C-3	PCS1		SYBR	N.C-3	28.877
35	B11	NTC	N.C-3	PP2A		SYBR	N.C-3	23.8459
36	B12	NTC	N.C-3	SAND		SYBR	N.C-3	23.5019
37	B13	NTC	N.C-3	TATA		SYBR	N.C-3	24.9785
38	B14	NTC	N.C-3	TIP41		SYBR	N.C-3	24.1894
39	B15	NTC	N.C-3	TUB		SYBR	N.C-3	21.7262
40	B16	UNKN	ABA-1	18S		SYBR	ABA-1	23.2284
41	B17	UNKN	ABA-1	40S		SYBR	ABA-1	23.6044
42	B18	UNKN	ABA-1	CHAL		SYBR	ABA-1	24.8292
43	B19	UNKN	ABA-1	UBE2		SYBR	ABA-1	23.8856
44	B20	UNKN	ABA-1	EF-1alpha		SYBR	ABA-1	21.1456
45	B21	UNKN	ABA-1	F-box		SYBR	ABA-1	25.0536
46	B22	UNKN	ABA-1	GAD		SYBR	ABA-1	22.6052
47	B23	UNKN	ABA-1	PCS1		SYBR	ABA-1	28.942
48	B24	UNKN	ABA-1	PP2A		SYBR	ABA-1	23.6212
49	C1	UNKN	ABA-1	SAND		SYBR	ABA-1	24.1167
50	C2	UNKN	ABA-1	TATA		SYBR	ABA-1	25.3254
51	C3	UNKN	ABA-1	TIP41		SYBR	ABA-1	24.2294
52	C4	UNKN	ABA-1	TUB		SYBR	ABA-1	21.9228
53	C5	UNKN	ABA-2	18S		SYBR	ABA-2	23.1014
54	C6	UNKN	ABA-2	40S		SYBR	ABA-2	24.0463
55	C7	UNKN	ABA-2	CHAL		SYBR	ABA-2	25.4779
56	C8	UNKN	ABA-2	UBE2		SYBR	ABA-2	23.622
57	C9	UNKN	ABA-2	EF-1alpha		SYBR	ABA-2	20.9676
58	C10	UNKN	ABA-2	F-box		SYBR	ABA-2	24.7904
59	C11	UNKN	ABA-2	GAD		SYBR	ABA-2	22.958
60	C12	UNKN	ABA-2	PCS1		SYBR	ABA-2	28.9042
61	C13	UNKN	ABA-2	PP2A		SYBR	ABA-2	24.0308
62	C14	UNKN	ABA-2	SAND		SYBR	ABA-2	24.1944
63	C15	UNKN	ABA-2	TATA		SYBR	ABA-2	25.264
64	C16	UNKN	ABA-2	TIP41		SYBR	ABA-2	24.5909
65	C17	UNKN	ABA-2	TUB		SYBR	ABA-2	21.6979
66	C18	UNKN	ABA-3	18S		SYBR	ABA-3	23.441
67	C19	UNKN	ABA-3	40S		SYBR	ABA-3	24.2238
68	C20	UNKN	ABA-3	CHAL		SYBR	ABA-3	25.2637
69	C21	UNKN	ABA-3	UBE2		SYBR	ABA-3	23.637
70	C22	UNKN	ABA-3	EF-1alpha		SYBR	ABA-3	21.2142
71	C23	UNKN	ABA-3	F-box		SYBR	ABA-3	25.4424
72	C24	UNKN	ABA-3	GAD		SYBR	ABA-3	23.7311
73	D1	UNKN	ABA-3	PCS1		SYBR	ABA-3	29.1222
74	D2	UNKN	ABA-3	PP2A		SYBR	ABA-3	24.2205
75	D3	UNKN	ABA-3	SAND		SYBR	ABA-3	24.0582
76	D4	UNKN	ABA-3	TATA		SYBR	ABA-3	25.6087
77	D5	UNKN	ABA-3	TIP41		SYBR	ABA-3	24.9096
78	D6	UNKN	ABA-3	TUB		SYBR	ABA-3	22.6457
79	D7	UNKN	MeJA-1	18S		SYBR	MeJA-1	23.7189
80	D8	UNKN	MeJA-1	40S		SYBR	MeJA-1	23.7902
81	D9	UNKN	MeJA-1	CHAL		SYBR	MeJA-1	27.184
82	D10	UNKN	MeJA-1	UBE2		SYBR	MeJA-1	25.0757
83	D11	UNKN	MeJA-1	EF-1alpha		SYBR	MeJA-1	22.1195
84	D12	UNKN	MeJA-1	F-box		SYBR	MeJA-1	25.4931
85	D13	UNKN	MeJA-1	GAD		SYBR	MeJA-1	24.3015
86	D14	UNKN	MeJA-1	PCS1		SYBR	MeJA-1	29.7191
87	D15	UNKN	MeJA-1	PP2A		SYBR	MeJA-1	24.0082
88	D16	UNKN	MeJA-1	SAND		SYBR	MeJA-1	25.1256
89	D17	UNKN	MeJA-1	TATA		SYBR	MeJA-1	26.1092
90	D18	UNKN	MeJA-1	TIP41		SYBR	MeJA-1	25.1486
91	D19	UNKN	MeJA-1	TUB		SYBR	MeJA-1	23.1698
92	D20	UNKN	MeJA-2	18S		SYBR	MeJA-2	23.1995
93	D21	UNKN	MeJA-2	40S		SYBR	MeJA-2	23.8985
94	D22	UNKN	MeJA-2	CHAL		SYBR	MeJA-2	24.0895
95	D23	UNKN	MeJA-2	UBE2		SYBR	MeJA-2	24.8166
96	D24	UNKN	MeJA-2	EF-1alpha		SYBR	MeJA-2	21.5728
97	E1	UNKN	MeJA-2	F-box		SYBR	MeJA-2	24.9819
98	E2	UNKN	MeJA-2	GAD		SYBR	MeJA-2	23.5983
99	E3	UNKN	MeJA-2	PCS1		SYBR	MeJA-2	28.9757
100	E4	UNKN	MeJA-2	PP2A		SYBR	MeJA-2	24.2772
101	E5	UNKN	MeJA-2	SAND		SYBR	MeJA-2	24.6213
102	E6	UNKN	MeJA-2	TATA		SYBR	MeJA-2	25.9372
103	E7	UNKN	MeJA-2	TIP41		SYBR	MeJA-2	24.6835
104	E8	UNKN	MeJA-2	TUB		SYBR	MeJA-2	23.3537
105	E9	UNKN	MeJA-3	18S		SYBR	MeJA-3	22.5589
106	E10	UNKN	MeJA-3	40S		SYBR	MeJA-3	21.6942
107	E11	UNKN	MeJA-3	CHAL		SYBR	MeJA-3	25.4428
108	E12	UNKN	MeJA-3	UBE2		SYBR	MeJA-3	21.8944
109	E13	UNKN	MeJA-3	EF-1alpha		SYBR	MeJA-3	18.8702
110	E14	UNKN	MeJA-3	F-box		SYBR	MeJA-3	24.1826
111	E15	UNKN	MeJA-3	GAD		SYBR	MeJA-3	19.4335
112	E16	UNKN	MeJA-3	PCS1		SYBR	MeJA-3	27.3739
113	E17	UNKN	MeJA-3	PP2A		SYBR	MeJA-3	23.0985
114	E18	UNKN	MeJA-3	SAND		SYBR	MeJA-3	23.9709
115	E19	UNKN	MeJA-3	TATA		SYBR	MeJA-3	24.261
116	E20	UNKN	MeJA-3	TIP41		SYBR	MeJA-3	23.0388
117	E21	UNKN	MeJA-3	TUB		SYBR	MeJA-3	21.0419
118	E22	UNKN	GA3-1	18S		SYBR	GA3-1	22.9963
119	E23	UNKN	GA3-1	40S		SYBR	GA3-1	24.057
120	E24	UNKN	GA3-1	CHAL		SYBR	GA3-1	23.7144
121	F1	UNKN	GA3-1	UBE2		SYBR	GA3-1	23.2798
122	F2	UNKN	GA3-1	EF-1alpha		SYBR	GA3-1	20.9275
123	F3	UNKN	GA3-1	F-box		SYBR	GA3-1	24.8606
124	F4	UNKN	GA3-1	GAD		SYBR	GA3-1	22.8582
125	F5	UNKN	GA3-1	PCS1		SYBR	GA3-1	27.8517
126	F6	UNKN	GA3-1	PP2A		SYBR	GA3-1	23.5655
127	F7	UNKN	GA3-1	SAND		SYBR	GA3-1	23.5848
128	F8	UNKN	GA3-1	TATA		SYBR	GA3-1	25.3442
129	F9	UNKN	GA3-1	TIP41		SYBR	GA3-1	24.2252
130	F10	UNKN	GA3-1	TUB		SYBR	GA3-1	21.4103
131	F11	UNKN	GA3-2	18S		SYBR	GA3-2	23.167
132	F12	UNKN	GA3-2	40S		SYBR	GA3-2	23.2978
133	F13	UNKN	GA3-2	CHAL		SYBR	GA3-2	22.5793
134	F14	UNKN	GA3-2	UBE2		SYBR	GA3-2	23.4226
135	F15	UNKN	GA3-2	EF-1alpha		SYBR	GA3-2	20.5664
136	F16	UNKN	GA3-2	F-box		SYBR	GA3-2	24.6205
137	F17	UNKN	GA3-2	GAD		SYBR	GA3-2	21.7449
138	F18	UNKN	GA3-2	PCS1		SYBR	GA3-2	27.9734
139	F19	UNKN	GA3-2	PP2A		SYBR	GA3-2	23.7091
140	F20	UNKN	GA3-2	SAND		SYBR	GA3-2	23.7183
141	F21	UNKN	GA3-2	TATA		SYBR	GA3-2	25.1256
142	F22	UNKN	GA3-2	TIP41		SYBR	GA3-2	24.0164
143	F23	UNKN	GA3-2	TUB		SYBR	GA3-2	21.5286
144	F24	UNKN	GA3-3	18S		SYBR	GA3-3	23.6274
145	G1	UNKN	GA3-3	40S		SYBR	GA3-3	25.6293
146	G2	UNKN	GA3-3	CHAL		SYBR	GA3-3	24.7071
147	G3	UNKN	GA3-3	UBE2		SYBR	GA3-3	25.3488
148	G4	UNKN	GA3-3	EF-1alpha		SYBR	GA3-3	22.3983
149	G5	UNKN	GA3-3	F-box		SYBR	GA3-3	25.2681
150	G6	UNKN	GA3-3	GAD		SYBR	GA3-3	23.6999
151	G7	UNKN	GA3-3	PCS1		SYBR	GA3-3	29.5113
152	G8	UNKN	GA3-3	PP2A		SYBR	GA3-3	24.3106
153	G9	UNKN	GA3-3	SAND		SYBR	GA3-3	25.0449
154	G10	UNKN	GA3-3	TATA		SYBR	GA3-3	26.0719
155	G11	UNKN	GA3-3	TIP41		SYBR	GA3-3	25.0219
156	G12	UNKN	GA3-3	TUB		SYBR	GA3-3	22.6679
157	G13	UNKN	SA-1	18S		SYBR	SA-1	23.4502
158	G14	UNKN	SA-1	40S		SYBR	SA-1	24.122
159	G15	UNKN	SA-1	CHAL		SYBR	SA-1	27.3489
160	G16	UNKN	SA-1	UBE2		SYBR	SA-1	25.1002
161	G17	UNKN	SA-1	EF-1alpha		SYBR	SA-1	23.0015
162	G18	UNKN	SA-1	F-box		SYBR	SA-1	26.4525
163	G19	UNKN	SA-1	GAD		SYBR	SA-1	24.2004
164	G20	UNKN	SA-1	PCS1		SYBR	SA-1	29.2295
165	G21	UNKN	SA-1	PP2A		SYBR	SA-1	25.0761
166	G22	UNKN	SA-1	SAND		SYBR	SA-1	26.4254
167	G23	UNKN	SA-1	TATA		SYBR	SA-1	26.7674
168	G24	UNKN	SA-1	TIP41		SYBR	SA-1	26.6845
169	H1	UNKN	SA-1	TUB		SYBR	SA-1	24.2216
170	H2	UNKN	SA-2	18S		SYBR	SA-2	23.0154
171	H3	UNKN	SA-2	40S		SYBR	SA-2	24.017
172	H4	UNKN	SA-2	CHAL		SYBR	SA-2	23.6306
173	H5	UNKN	SA-2	UBE2		SYBR	SA-2	22.8257
174	H6	UNKN	SA-2	EF-1alpha		SYBR	SA-2	20.8558
175	H7	UNKN	SA-2	F-box		SYBR	SA-2	24.4246
176	H8	UNKN	SA-2	GAD		SYBR	SA-2	22.5401
177	H9	UNKN	SA-2	PCS1		SYBR	SA-2	27.4268
178	H10	UNKN	SA-2	PP2A		SYBR	SA-2	23.1616
179	H11	UNKN	SA-2	SAND		SYBR	SA-2	23.6091
180	H12	UNKN	SA-2	TATA		SYBR	SA-2	25.421
181	H13	UNKN	SA-2	TIP41		SYBR	SA-2	23.7313
182	H14	UNKN	SA-2	TUB		SYBR	SA-2	21.8208
