# Supplementary material for: Selection and validation of reference genes for normalization of qRT-PCR data to study the cannabinoid pathway genes in industrial hemp
Source: PLoS One. 2021 Dec 20;16(12):e0260660. doi: 10.1371/journal.pone.0260660 (PMC8687539; doi:10.1371/journal.pone.0260660)
Supplement: S4 Table — (XLSX) [file pone.0260660.s008.xlsx]

## Sheet: Sheet1
					Ct value in relative gene expression for AAE1 and CBDAS
						EF-1a	AAE1					TUB	AAE1				EF-1a and TUB	AAE1				CHAL	AAE1				EF-1a	CBDAS				TUB	CBDAS				EF-1a and TUB	CBDAS				CHAL	CBDAS
					Mock1	21.5435	27.0671				Mock1	22.523	27.0671			Mock1	21.5435	27.0671			Mock1	26.6658	27.0671			Mock1	21.5435	27.2414			Mock1	22.523	27.2414			Mock1	21.5435	27.2414			Mock1	26.6658	27.2414
					Mock2	20.9884	24.7277				Mock2	21.9353	24.7277			Mock2	20.9884	24.7277			Mock2	25.9586	24.7277			Mock2	20.9884	30.0161			Mock2	21.9353	30.0161			Mock2	20.9884	30.0161			Mock2	25.9586	30.0161
					Mock3	21.0269	25.299				Mock3	21.7262	25.299			Mock3	21.0269	25.299			Mock3	25.7581	25.299			Mock3	21.0269	30.9624			Mock3	21.7262	30.9624			Mock3	21.0269	30.9624			Mock3	25.7581	30.9624
					Mannitol 1	21.4442	29.4072				Mannitol 1	23.1752	29.4072			Mannitol 1	21.4442	29.4072			Mannitol 1	28.6915	29.4072			Mannitol 1	21.4442	38.2672			Mannitol 1	23.1752	38.2672			Mannitol 1	21.4442	38.2672			Mannitol 1	28.6915	38.2672
					Mannitol 2	21.2206	27.8826				Mannitol 2	22.9317	27.8826			Mannitol 2	21.2206	27.8826			Mannitol 2	25.4933	27.8826			Mannitol 2	21.2206	35.7334			Mannitol 2	22.9317	35.7334			Mannitol 2	21.2206	35.7334			Mannitol 2	25.4933	35.7334
					Mannitol 3	22.2554	34.6185				Mannitol 3	23.6389	34.6185			Mannitol 3	22.2554	34.6185			Mannitol 3	29.41	34.6185			Mannitol 3	22.2554	35.7334			Mannitol 3	23.6389	35.7334			Mannitol 3	22.2554	35.7334			Mannitol 3	29.41	35.7334
					NaCl1	21.5833	30.3057				NaCl1	22.6275	30.3057			NaCl1	21.5833	30.3057			NaCl1	27.4356	30.3057			NaCl1	21.5833	30.3002			NaCl1	22.6275	30.3002			NaCl1	21.5833	30.3002			NaCl1	27.4356	30.3002
					NaCl2	21.4199	26.6846				NaCl2	22.882	26.6846			NaCl2	21.4199	26.6846			NaCl2	26.4046	26.6846			NaCl2	21.4199	32.9673			NaCl2	22.882	32.9673			NaCl2	21.4199	32.9673			NaCl2	26.4046	32.9673
					NaCl3	21.4177	30.0858				NaCl3	23.0664	30.0858			NaCl3	21.4177	30.0858			NaCl3	30.5359	30.0858			NaCl3	21.4177	32.9167			NaCl3	23.0664	32.9167			NaCl3	21.4177	32.9167			NaCl3	30.5359	32.9167
