# Supplementary material for: Selection and validation of reference genes for normalization of qRT-PCR data to study the cannabinoid pathway genes in industrial hemp
Source: PLoS One. 2021 Dec 20;16(12):e0260660. doi: 10.1371/journal.pone.0260660 (PMC8687539; doi:10.1371/journal.pone.0260660)
Supplement: S5 Table — (XLSX) [file pone.0260660.s009.xlsx]

## Sheet: Ct values in different tissues 
		Ct values in different tissues
			18S	40S	CHAL	UBE2	EF-1α	F-box	GAD	PCS1	PP2A	SAND	TATA	TIP41	TUB
		Leaf	24.2573	24.5273	22.8248	24.3756	21.066	25.4069	21.9263	29.1838	24.7145	22.8341	22.7449	22.9152	19.3932
			24.4265	25.6045	26.7004	24.1491	21.8735	25.9891	22.6733	29.7044	21.7245	23.4087	22.6347	23.5418	19.0852
			24.1511	24.7349	24.2471	24.006	20.9756	25.4055	22.1026	29.5865	22.491	25.0964	23.2134	23.4467	18.9448
		Stem	22.8033	22.9606	23.2525	23.9845	19.5316	24.8848	20.3763	28.2979	21.6454	23.0218	22.4985	22.2677	19.5027
			22.9651	22.7657	22.9021	23.3734	19.894	24.9788	20.4967	28.9531	22.1298	22.7549	22.1379	21.7881	19.409
			23.355	22.418	22.704	23.7457	19.9022	25.0432	21.0556	29.034	26.2395	23.2502	24.4931	22.6753	20.4425
		Root	29.2568	27.1254	34.0105	25.6833	22.6638	27.0748	23.0386	30.7709	23.1757	23.2601	22.505	22.7875	20.6073
			25.1818	28.0129	34.1309	25.4769	22.4611	26.6125	23.0276	30.7246	22.0657	23.7851	22.8018	22.435	21.1347
			29.7451	21.7963	30.6946	27.3242	22.5437	28.5125	25.1708	31.7731	23.0698	25.2043	23.8982	24.1189	21.8154
		Female flower	29.2568	27.1254	34.0105	25.6833	22.6638	27.0748	23.0386	30.7709	23.1757	23.2601	22.505	22.7875	20.6073
			25.1818	28.0129	34.1309	25.4769	22.4611	26.6125	23.0276	30.7246	22.0657	23.7851	22.8018	22.435	21.1347
			29.7451	21.7963	30.6946	27.3242	22.5437	28.5125	25.1708	31.7731	23.0698	25.2043	23.8982	24.1189	21.8154
